# Supplementary material for: SARS-CoV-2—Morphology, Transmission and Diagnosis during Pandemic, Review with Element of Meta-Analysis
Source: J Clin Med. 2021 May 3;10(9):1962. doi: 10.3390/jcm10091962 (PMC8125301; doi:10.3390/jcm10091962)
Supplement: Supplementary file 1 [file jcm-10-01962-s001.zip]

Archive with 1 entries (1 files):
- jcm-1180318-supplementary.pdf
